# Supplementary material for: Developmental Restriction of Retrotransposition Activated in Arabidopsis by Environmental Stress
Source: Genetics. 2017 Aug 3;207(2):813–21. doi: 10.1534/genetics.117.300103 (PMC5629341; doi:10.1534/genetics.117.300103)
Supplement: Supplementary file 1 [file 813TableS1.xlsx]

## Sheet: Sheet1
	nrpd1, Heat vs Control
gene	logFC	FDR
AT1G01600	-2.02396	2.58231e-35
AT1G01610	-0.305111	3.64703e-09
AT1G01680	6.34695	8.06627e-23
AT1G05320	-2.20007	1.70729e-95
AT1G09190	2.63829	1.62371e-59
AT1G10380	-2.96822	2.1307e-45
AT1G10750	-1.00813	3.45409e-13
AT1G11545	-2.24043	1.55944e-71
AT1G12140	0.609215	4.62078e-11
AT1G12860	-2.40463	7.92771e-216
AT1G16030	5.87331	6.97878e-85
AT1G26500	2.37837	3.75227e-30
AT1G27180	-0.179746	0.120831
AT1G29720	-1.74036	2.45451e-22
AT1G42550	1.00085	3.72918e-34
AT1G54010	-5.25689	2.83366e-287
AT1G54030	-1.61879	7.39305e-90
AT1G55550	-0.904488	8.49858e-14
AT1G57980	-2.50347	1.21418e-29
AT1G58807	0.110756	0.901111
AT1G59124	0.031114	0.888526
AT1G61460	2.9645	2.31263e-68
AT1G61470	5.584	5.15985e-252
AT1G62660	-0.767944	1.55394e-20
AT1G62910	-0.255899	0.745574
AT1G63220	-1.20052	3.46917e-15
AT1G64200	0.361402	0.0796112
AT1G64710	1.27753	3.81162e-27
AT1G66050	0.258167	0.239731
AT1G66090	3.78859	1.68403e-38
AT1G72840	1.63927	1.90012e-38
AT1G72930	-0.264405	0.0604702
AT1G75240	-2.18299	1.16068e-74
AT2G02010	2.16064	1.40789e-20
AT2G14285	-0.268314	0.0260524
AT2G17290	1.07318	1.07813e-34
AT2G20590	-2.41295	2.45198e-46
AT2G21450	6.94947	2.2363e-131
AT2G22330	-1.90667	1.22717e-101
AT2G24600	4.02574	7.97743e-39
AT2G25790	0.0719456	0.66794
AT2G28790	-2.6593	1.92406e-135
AT2G28810	-0.814783	1.36791e-18
AT2G29940	-0.485398	8.57432e-05
AT2G30040	-0.217902	0.00776663
AT2G31580	1.22857	4.23826e-33
AT2G32520	-0.658531	1.17603e-23
AT2G34170	-3.01141	4.17686e-122
AT2G34240	3.23427	6.27225e-66
AT2G35000	-2.43764	3.74002e-64
AT2G35960	-2.89782	9.10735e-143
AT2G36570	-4.02014	2.14916e-230
AT2G37040	0.405431	4.58791e-05
AT2G38230	1.38076	2.04163e-39
AT2G42040	-0.561777	8.7527e-07
AT2G43150	-1.5798	3.8354e-43
AT2G44210	-0.520341	9.9102e-13
AT2G45600	-2.51581	2.31853e-35
AT2G46440	0.202435	0.389333
AT2G47010	0.594178	0.000114375
AT3G01680	-1.82678	9.41946e-147
AT3G01750	-0.823198	1.49496e-10
AT3G04010	2.70838	1.08975e-55
AT3G04060	1.61351	1.56434e-24
AT3G04620	3.07095	2.35771e-103
AT3G09450	2.93672	1.33724e-22
AT3G11930	-1.95149	3.6336e-166
AT3G24780	5.1066	2.63183e-75
AT3G26210	1.93004	1.25467e-19
AT3G27400	-3.38797	2.15666e-71
AT3G45600	-1.76195	5.31027e-122
AT3G47290	-0.493675	1.04496e-12
AT3G47580	2.35395	1.55691e-39
AT3G47950	-0.228763	0.3512
AT3G48420	-1.56501	6.54795e-117
AT3G52400	2.21988	1.75201e-75
AT3G55110	0.680736	7.68085e-07
AT3G56270	0.218428	0.57785
AT3G56710	1.55712	3.91102e-20
AT3G57400	-1.28743	9.84199e-74
AT3G60960	1.40658	1.73809e-30
AT3G62700	-0.781988	3.90397e-17
AT4G00330	1.03039	2.89037e-27
AT4G00700	1.69429	6.68323e-28
AT4G00730	-1.15971	2.55483e-33
AT4G01250	0.761048	0.00161295
AT4G02280	1.75114	7.4036e-70
AT4G08040	4.72833	2.46941e-41
AT4G16563	-0.869852	1.79588e-12
AT4G16830	-1.0903	5.00071e-36
AT4G19120	-0.23879	3.66964e-06
AT4G22690	1.0172	9.24172e-09
AT4G22710	1.66687	7.81818e-08
AT4G23220	4.13094	1.94961e-48
AT4G24190	-0.0989324	0.0166952
AT4G27230	-2.08301	3.40174e-142
AT4G29110	-3.04558	2.81165e-102
AT4G30940	-1.3064	1.39782e-26
AT4G31710	2.85252	9.30819e-39
AT4G32140	0.684445	2.81078e-08
AT4G32290	-2.58861	3.00887e-62
AT4G35160	-4.27228	1.25802e-74
AT4G35770	-2.73022	2.12166e-27
AT4G37310	-0.427365	2.78594e-05
AT4G37390	-0.0780791	0.0909065
AT4G38580	-1.4302	9.33885e-71
AT4G38770	-2.29271	5.33571e-154
AT5G01780	0.180121	0.374389
AT5G03495	2.78623	4.5591e-43
AT5G09370	8.9964	9.74891e-82
AT5G16000	-3.09052	3.87813e-165
AT5G17980	1.14683	6.50502e-17
AT5G22250	2.75542	7.55673e-91
AT5G25930	3.24327	5.97835e-77
AT5G45100	1.13726	3.13076e-36
AT5G47510	1.24972	2.08647e-12
AT5G48940	-3.84708	3.78301e-129
AT5G49200	9.24565	0
AT5G49760	-1.70133	4.00068e-97
AT5G51190	1.58305	6.39192e-13
AT5G52882	-1.35671	2.68582e-35
AT5G53700	5.69659	3.02305e-57
AT5G56240	0.36381	3.83336e-05
AT5G57210	-0.200208	0.00660102
AT5G59230	7.67883	7.88458e-78
AT5G59390	8.75891	4.12961e-120
AT5G65200	0.331324	0.0060417
AT5G65300	3.36416	5.31999e-44
AT5G65970	-0.44124	5.62979e-05
AT5G67340	1.95517	5.53294e-33
