# Supplementary material for: Developmental Restriction of Retrotransposition Activated in Arabidopsis by Environmental Stress
Source: Genetics. 2017 Aug 3;207(2):813–21. doi: 10.1534/genetics.117.300103 (PMC5629341; doi:10.1534/genetics.117.300103)
Supplement: Supplementary file 3 [file 813TableS3.xlsx]

## Sheet: Sheet1
	2L Heat vs nrpd1 Heat
gene	logFC	FDR	Insertion area in nrpd1-2L
AT1G01520	-0.0684852	0.0144783	next to feature/area with insertion
AT1G01530	8.69423	2.55648e-124	3'UTR
AT1G01540	0.903522	3.69989e-104	next to feature/area with insertion
AT1G05310	0.1517	0.0050691	next to feature/area with insertion
AT1G05320	-1.02116	0.00110706	intron
AT1G10750	3.09082	5.07157e-142	intron
AT1G10760	0.0952675	4.12895e-16	next to feature/area with insertion
AT1G11370	12.0524	9.32531e-170	exon
AT1G11380	1.55084	1.20046e-43	next to feature/area with insertion
AT1G11545	2.54285	2.59384e-128	exon
AT1G12140	-0.980732	9.87331e-06	exon
AT1G13510	9.39968	0	exon
AT1G13520	-5.2618	4.81192e-32	next to feature/area with insertion
AT1G17420	0.271798	1.17411e-14	next to feature/area with insertion
AT1G17430	6.06264	0	exon
AT1G17440	-0.535477	0.408923	next to feature/area with insertion
AT1G26400	10.7502	1.51563e-94	next to feature/area with insertion
AT1G48100	4.7774	8.88202e-295	promoter
AT1G51970	9.84537	5.66725e-98	promoter
AT1G51980	-0.580952	0.604658	next to feature/area with insertion
AT1G55420	6.44749	0	exon
AT1G55550	5.27035	0	exon
AT1G58050	6.70172	1.64707e-264	exon
AT1G59640	3.68091	1.42398e-245	intron
AT1G59650	-0.0717824	5.87731e-06	next to feature/area with insertion
AT1G61300	1.11869	2.78737e-51	promoter
AT1G61310	0.744827	5.95815e-28	next to feature/area with insertion
AT1G61460	-0.588644	0.889245	next to feature/area with insertion
AT1G61470	0.43336	6.28132e-20	exon
AT1G70920	6.37194	2.14387e-265	intron
AT1G70940	-0.325009	0.000141033	next to feature/area with insertion
AT1G71280	-1.64568	4.56395e-10	next to feature/area with insertion
AT1G75230	0.106577	1.11618e-11	next to feature/area with insertion
AT1G75240	5.64168	0	exon
AT1G76220	5.56908	2.49404e-90	next to feature/area with insertion
AT1G76230	4.38744	2.77071e-208	exon
AT1G76240	1.42075	1.51113e-19	next to feature/area with insertion
AT1G80980	1.41515	1.27784e-44	next to feature/area with insertion
AT1G80990	3.38607	1.72231e-64	exon
AT2G04240	1.16408	2.81359e-58	next to feature/area with insertion
AT2G04270	-1.30995	5.07371e-19	next to feature/area with insertion
AT2G14285	0.204337	4.13e-06	exon
AT2G22330	2.21933	5.29919e-197	3'UTR
AT2G23220	9.68507	1.30458e-109	exon
AT2G32510	0.367771	1.29523e-06	next to feature/area with insertion
AT2G32520	0.436633	3.44285e-44	intron
AT2G32530	-4.68129	1.46786e-67	next to feature/area with insertion
AT2G34990	4.6652	1.36392e-62	next to feature/area with insertion
AT2G35000	8.50382	0	exon
AT2G35010	-1.08133	6.02513e-09	next to feature/area with insertion
AT2G35650	0.706454	4.38797e-37	next to feature/area with insertion
AT2G36570	7.29816	0	exon
AT2G38230	-0.278555	0.00141598	exon
AT2G38240	1.72498	4.36028e-31	next to feature/area with insertion
AT2G41990	4.27874	5.707e-113	next to feature/area with insertion
AT2G42000	6.65429	2.49722e-95	exon
AT3G04000	0.655208	3.69799e-26	next to feature/area with insertion
AT3G04010	0.75758	3.36549e-21	exon
AT3G04020	-0.105411	3.36088e-06	next to feature/area with insertion
AT3G09925	6.41607	4.01296e-38	next to feature/area with insertion
AT3G09930	9.43703	3.76655e-103	promoter
AT3G23050	-0.813914	0.00512498	next to feature/area with insertion
AT3G23060	5.27141	1.54979e-86	exon
AT3G23070	-0.815616	0.00475992	next to feature/area with insertion
AT3G27490	13.7291	0	exon
AT3G44280	-1.06598	0.000284299	next to feature/area with insertion
AT3G47750	-1.53419	0.00523076	next to feature/area with insertion
AT3G47760	13.4505	0	exon
AT3G47940	0.532202	4.52369e-17	next to feature/area with insertion
AT3G47950	5.86476	8.81337e-305	exon
AT3G47960	-0.477043	0.168839	next to feature/area with insertion
AT3G52390	-1.27708	2.7114e-05	next to feature/area with insertion
AT3G52400	-1.77134	4.16837e-25	exon
AT3G52420	0.0502437	3.17663e-07	next to feature/area with insertion
AT3G53580	-0.310726	6.37172e-05	next to feature/area with insertion
AT3G53590	6.69871	1.56605e-208	exon
AT3G56710	1.34515	3.21888e-31	exon
AT3G56720	0.842077	7.05138e-99	next to feature/area with insertion
AT3G58950	6.71867	6.31066e-226	promoter
AT3G60960	-2.09632	4.79624e-34	next to feature/area with insertion
AT3G62690	-2.04098	7.30156e-18	next to feature/area with insertion
AT3G62700	1.11925	4.8303e-64	exon
AT4G00200	-1.71839	7.51648e-05	next to feature/area with insertion
AT4G00210	9.96002	1.20227e-213	exon
AT4G00720	0.440481	2.79254e-51	next to feature/area with insertion
AT4G00730	0.800497	2.59114e-45	5'UTR
AT4G00740	-0.00435532	5.92888e-18	next to feature/area with insertion
AT4G10670	13.3934	0	3'UTR
AT4G14260	11.0256	2.14314e-159	exon
AT4G14270	5.73555	0	next to feature/area with insertion
AT4G16830	3.43563	0	5'UTR
AT4G16835	2.15854	4.05669e-157	next to feature/area with insertion
AT4G18440	-0.509193	0.387339	next to feature/area with insertion
AT4G19920	9.85878	0	exon
AT4G29110	7.12074	0	exon
AT4G29120	2.04432	4.98897e-290	next to feature/area with insertion
AT4G30935	-0.223856	7.38521e-07	next to feature/area with insertion
AT4G30940	5.44635	0	exon
AT4G30950	-0.061167	2.16808e-15	next to feature/area with insertion
AT4G31690	7.0397	0	exon
AT4G31700	-0.179925	4.51419e-10	next to feature/area with insertion
AT4G31710	6.95199	0	exon
AT4G31720	0.318431	4.7118e-42	next to feature/area with insertion
AT4G32500	6.49671	3.26749e-214	exon
AT4G34540	-0.437489	0.46141	next to feature/area with insertion
AT4G34600	-0.455155	0.332971	next to feature/area with insertion
AT4G35760	0.726434	3.01902e-37	next to feature/area with insertion
AT4G35770	4.46743	5.02405e-73	5'UTR
AT4G35780	-0.547046	0.36656	next to feature/area with insertion
AT5G13930	-0.0787234	8.94618e-06	next to feature/area with insertion
AT5G13940	1.73763	2.14581e-34	exon
AT5G13950	0.469659	2.36039e-50	next to feature/area with insertion
AT5G15380	3.2265	1.29377e-73	intron
AT5G15390	1.10845	1.02852e-81	next to feature/area with insertion
AT5G17970	3.68809	3.55376e-64	exon
AT5G17980	-0.636631	0.769894	next to feature/area with insertion
AT5G22240	5.66182	1.69632e-119	next to feature/area with insertion
AT5G22250	1.42902	2.2977e-68	exon
AT5G39310	11.4397	1.11056e-203	exon
AT5G39320	1.0973	1.93172e-85	next to feature/area with insertion
AT5G42570	1.28998	2.10482e-168	next to feature/area with insertion
AT5G42580	11.2279	0	exon
AT5G45000	7.11327	0	exon
AT5G45010	-0.0474348	7.74804e-16	next to feature/area with insertion
AT5G46580	-0.622798	0.579035	next to feature/area with insertion
AT5G46590	0.60818	4.15551e-06	exon
AT5G46600	0.114746	0.0377521	next to feature/area with insertion
AT5G48930	-0.354781	0.000431335	next to feature/area with insertion
AT5G48940	7.78579	0	exon
AT5G50150	-3.78228	2.0308e-99	next to feature/area with insertion
AT5G50170	0.697419	1.47946e-36	next to feature/area with insertion
AT5G62300	0.343759	7.5683e-44	next to feature/area with insertion
AT5G65180	-1.10895	1.15387e-06	next to feature/area with insertion
AT5G65200	5.86394	0	exon
AT5G65205	0.583506	1.20782e-19	next to feature/area with insertion
