# Supplementary material for: Developmental Restriction of Retrotransposition Activated in Arabidopsis by Environmental Stress
Source: Genetics. 2017 Aug 3;207(2):813–21. doi: 10.1534/genetics.117.300103 (PMC5629341; doi:10.1534/genetics.117.300103)
Supplement: Supplementary file 4 [file 813TableS4.xlsx]

## Sheet: Feuil1
Supplemental Table ST4
	Transposon display (Fig 1)
	Primers	Sequence
	AP1	GTAATACGACTCACTATAGGGC
	ONS312R	GCCTCCAAACTACAAAATATCTAAA
	Genotyping (Supplementary Figure S1)
				WT allele		Insertion allele
	Silique	Chr.	Chr. Coordinate	primer F	primer R	WT allele primer F + ONS XXX-R
	3E	1	5503450	CCAACCAGAACAACATCGTG	TTGCGGAGTTTAGGAGGAAA	ONS-211-R
	3E	2	8261805	TCCGCTTCAATGAATTCCAC	GGCTCCCATAACTTTTAGAAAATC	ONS-312-R
	3L	1	5737042	AAACCGGAATGTTGGGTGT	GTCTACTAAGCTCAGGCATCACTTC	ONS-211-R
	3L	3	2306544	GGACAATGAAATCCGAAGAA	CGATGCATCTTTTGCTTTTG	ONS-312-R
	4E	3	2908692	TTTTCTGTTGAGGGGATTGG	TCCGTGGTCCTTCCATTTAC	ONS-211-R
	4E	2	7412112	GAAACACTCAGATGTACCATTTCAA	TCTCGATGCATCCATGTGTT	ONS-312-R
	4E	1	9440245	TCCCCTAACTACGCTAACTCTCA	TGCGGAAACAAAACTAGAGATG	ONS-312-R
	4L	1	21783092	GAAGCGGGAATCGTATTTGA	TCTTCCCATTCCTCTAGTTTCA	ONS-312-R
	4L	3	270997	GACGACGATTCCCAGTTCC	CCGCTCTGTTCTTCATCTCC	ONS-211-R
	1E	1	3966378	GTAAATCTCCACCGCGTTTC	GTGCTGATATCACGCTCCAA	ONS-211-R
	1E	3	1054423	AGATAAACATTTCTCAACAAACAAA	GGGAAGGACAAGGAGATCTTTA	ONS-211-R
	1E	2	11003089	GGTTTGAGTTGGGAGAGACG	TTGCATGGAAAGCCATTATTC	ONS-211-R
	1L	2	18282356	TCCAAAAGAAGGACATTGGTG	TTGAAGATTCTCCGGGTTTC	ONS-312-R
	5E	1	246656	TCTGAATTCCTCTGCCTCGT	GAAATCAAAAAGCAATGAGAGC	ONS-211-R
	5E	2	1378952	CTGAAGCCGGATACGTTTGT	CCAAGGTCAAGAAAGGATCG	ONS-312-R
	5L1-5L2	1	223740	GCCGAACTCTTTCAAGATGG	GTTTTACGCGGCGGATGT	ONS-312-R
	5L1-5L2	2	7301540	CATGAGAGTGTTCAGACTTCAGAG	TGCCATGTCTTCCTTCTTCA	ONS-211-R
	2E-2L	2	1471069	CCAGACCAAAAATGAAGAAGATG	TGCAATAGTCCATGAGAATGTG	ONS-312-R
	2E-2L	3	3053221	TTGACCAAATCTTCGTTGTTG	TGGTAACTCCATTGTTGTTGG	ONS-312-R
	2L	1	3830000	CATGTAAAGTTATTGTGGTAGCTGAA	TGGTGTGAAGCCTTTTGTCA	ONS-312-R
	2L	3	23195529	CACGAGAGAGCAAAACGACA	CGTCCGTCATAGAACCGTCT	ONS-312-R
	Insertion specific primers Onsen :			ONS-312-R GCCTCCAAACTACAAAATATCTAAA
				ONS-211-R TGTAAGAACTCTCTAGACTTAGGATT
